# Supplementary material for: Topical Bimiralisib Shows Meaningful Cutaneous Drug Levels in Healthy Volunteers and Mycosis Fungoides Patients but No Clinical Activity in a First-in-Human, Randomized Controlled Trial
Source: Cancers (Basel). 2022 Mar 15;14(6):1510. doi: 10.3390/cancers14061510 (PMC8946662; doi:10.3390/cancers14061510)
Supplement: Supplementary file 1 [file cancers-14-01510-s001.zip]

Archive with 1 entries (1 files):
- cancers-1537602 supplementary.pdf
